# Supplementary material for: Tartary buckwheat FtF3′H1 as a metabolic branch switch to increase anthocyanin content in transgenic plant
Source: Front Plant Sci. 2022 Aug 25;13:959698. doi: 10.3389/fpls.2022.959698 (PMC9452690; doi:10.3389/fpls.2022.959698)
Supplement: Supplementary file 1 [file Table_1.XLSX]

## Sheet: Sheet1
Usage	gene nanme	Primer name	Forward primer(5′-3′)
Plant expression vector	FtF3′H	CHF3-YFP_x0002_F3′H-F	CGGGGGACGAGCTCGGTACCATGGAAACA AACTCTCTCCT
		CHF3-YFP_x0002_F3′H-R	CCCTTGCTCACCATGTCGACCACATTGTAA GCATGGGAAG
E.coli expression vector	FtF3′H	PGEX4T-1- F3′H-F	CGCGTGGATCC CCGGAATTCGTCCGCCTCC CACCGG
		PGEX4T-1- F3′H-R	GTCAGTCACGATGCGGCCGCTCACACATTG TAAGCATGGGAAG
Gene cloning	FtF3′H	FtF3′H-F	ATGGAAACAAACTCTCTCCTGAAC
		FtF3′H-R	TCACACATTGTAAGCATGGGAA
Real-time quantification PCR	FtPAL	qFtPAL-F	GATCGTTATGCGCTCCGAACTTCTCCTC
		qFtPAL-R	GTTTCCTCCGTGCAAAGCCTTGCTTCTA
	FtCHI	qFtCHI-F	GAATTTACTTTGAGGAATCCGCTGTGAC
		qFtCHI-R	TAAGGGCTTCAACATGGTGATCTCTGTATG
	FtCHS	qFtCHS-F	GGAGGAGAAGCTCAAGGCCACCAGACAG
		qFtCHS-R	GGTAAGTCCGGGTCCGAAGCCAAACAAG
	FtC4H	qFtC4H-F	GTATCGCGGAGCTAGTGAACCACCCAGAG
		qFtC4H-R	GCGGGATTGCCATTCGTAGCCTTAGAGT
	Ft4CL-F	qFt4CL-F	TTGGCTATGTTGATGATGACAATGAGGTT
		qFt4CL-R	GGCTATGGATGGATGGCTCACTAGAAGC
	FtDFR	qFtDFR-F	GTCTCCACAGCACCAACAAACA
		qFtDFR-R	GCTCCGAAACAAGTATCCCGA
	FtFLS	qFtFLS-F	GGAAAGGAGTTTTTCGAGCTTCC
		qFtFLS-R	TTCTTCCCTTCAACCTCCTTCTG
	FtF3H	qFtF3H-F	TTCGGCTAAACCCAAGACTCTGACTGCA
		qFtF3H-R	TCTTACAAATCTCGTCCCTCTTTCCTCC
	FtF3′H	qFtF3′H-F	CCCTATCCTTGACACGCTTGATCTCCAA
		qFtF3′H-R	GCCGCCTTCGCCGTCACAGTTATCCTTT
	FtH3	qFtActin-F	GAAATTCGCAAGTACCAGAAGAG
		qFtActin-R	CCAACAAGGTATGCCTCAGC
	AtPAL	qAtPAL-F	CAACGTACCCGTTGATTCAG
		qAtPAL-R	TCCTCGAAAGCTCCAATCTT
	AtCHI	qAtCHI-F	GCGGTTCTGGAATCTATCATCG
		qAtCHI-R	TCGTCCTTGTTCTTCATCATTAGC
	AtCHS	qAtCHS-F	ACGGACATTTGAGGGAAGTTGG
		qAtCHS-R	AGGGTGGGCTATCCAGAAGAGG
	AtC4H	qAtC4H-F	CGTTATGAAACCAAGGAACTGTTAAA
		qAtC4H-R	GCAATCGTAGAACGAACCATTTAAA
	At4CL-F	qAt4CL-F	TCAACCCGGTGAGATTTGTA
		qAt4CL-R	TCGTCATCGATCAATCCAAT
	AtDFR	qAtDFR-F	GCCAAACGCCAAGACGCTA
		qAtDFR-R	CATTCACTGTCGGCTTTATCACTTC
	AtFLS	qAtFLS-F	ACCGTTTGCTTTCAAGGATTACAGTTAC
		qAtFLS-R	AAATGATCACCGATTTTTTTCCGTG
	AtF3H	qAtF3H-F	CTGACCCTGGAACCATTACCTTG
		qAtF3H-R	CAGCATTCTTGAACCTCCCATT
	AtF3′H	qAtF3′H-F	TCGTGGTCGCCGCTTCTAA
		qAtF3′H-R	ATCGGTGTCCGTAAGGTGCA
	AtActin2	qAtActin2-F	GCACCCTGTTCTTCTTACCGA
		qAtActin2-R	AGTAAGGTCACGTCCAGCAAGG
	NtPAL	qNtPAL-F	CATCTAATCTGACAGCAGGAAGGAATC
		qNtPAL-R	CGCTTTGTACGTGGTTAGTCACTGGAT
	NtCHI	qNtCHI-F	GTGCTCTTCCTTTTCTCGCCGC
		qNtCHI-R	ATTTTCTGCCACCTTCTCTGAGTATTG
	NtCHS	qNtCHS-F	GAGCCCGAGTAGCTTAGTGAGTTGGTAG
		qNtCHS-R	GAGCCCGAGTAGCTTAGTGAGTTGGTAG
	NtC4H	qNtC4H-F	GTGGCTGACTAACAACCCTGCTACCTG
		qNtC4H-R	CTCCTCCTACCAACACCAAATGGAAGATA
	Nt4CL	qNt4CL-F	TGTGGGCAAAGTGAAGGATTACGCA
		qNt4CL-R	GTACCAGAGGAATACGGCAGCGCAA
	NtDFR	qNtDFR-F	GCTAAAGCAAACACAGTGAAGAGGC
		qNtDFR-R	CATCCATCCTGTCATCTTCTTAGCATA
	NtFLS	qNtFLS-F	ACAGGCAATAGCGTCAATAACAAAATG
		qNtFLS-R	GCTAGCATCCGATATGAGTTTCACTACA
	NtF3′H	qNtF3′H-F	GGTGGTTGTGGCGTCTGCGTCG
		qNtF3′H-R	AAGCCTTGGCAGAGAAAAGATGAACAGAG
	Ntβ-actin	qNtActin-F	GCTGTTTTTCCTAGTATTGTTGGTC
		qNtActin-R	AATACCTGTTGTACGGCCACTG
